# Supplementary material for: Distinct codes for environment structure and symmetry in postrhinal and retrosplenial cortices
Source: Nat Commun. 2024 Sep 13;15:8025. doi: 10.1038/s41467-024-52315-4 (PMC11399390; doi:10.1038/s41467-024-52315-4)
Supplement: Supplementary file 4 — Source data [file 41467_2024_52315_MOESM4_ESM.xlsx]

## Sheet: Fig 2B
POR					POR shuffle cutoff					RSC					RSC shuffle cutoff
1-fold	2-fold	3-fold	4-fold		1-fold	2-fold	3-fold	4-fold		1-fold	2-fold	3-fold	4-fold		1-fold	2-fold	3-fold	4-fold
1.6208	-0.555297	-0.780682	-1.13643		1.4154	0.431715	0.236159	0.101065		1.09409	-0.304319	-0.237129	0.0875175		1.40522	0.437022	0.245524	0.117864
0.518329	0.992996	-0.608717	-0.536688							1.08834	-0.161893	-0.181491	-0.244104
1.41051	-0.539155	-0.362599	-0.536267							1.29736	-0.293874	-0.285553	-0.468747
1.44252	-0.19175	-0.466202	-0.829655							0.911399	-0.217036	-0.317782	0.414084
1.05126	0.29783	-0.224665	-0.462012							0.732375	0.445498	-0.644936	0.0180213
1.78479	-0.797652	-0.807446	-1.31601							0.780477	-0.0534267	-0.469117	0.523699
0.720585	0.340931	-0.544117	0.109095							1.3571	-0.253975	-0.413802	-0.586691
1.81794	-0.801616	-0.862057	-1.41221							1.27387	-0.129518	-0.367524	-0.583911
1.23331	-0.0760621	-0.269321	-0.44135							1.12478	-0.254056	-0.290877	-0.029412
1.69163	-0.65816	-0.733773	-1.15785							1.3101	-0.0287085	-0.364934	-0.602107
1.65186	-0.483763	-0.800347	-1.22097							0.929799	-0.01818	-0.355638	0.138237
1.61682	-0.665415	-0.753508	-1.04266							1.15089	-0.14325	-0.319986	-0.269776
1.75663	-0.696224	-0.836251	-1.32202							0.759555	0.114981	-0.486928	0.395864
1.55908	-0.389366	-0.665153	-1.01912							1.16866	-0.336865	-0.392352	-0.402482
1.37269	-0.170327	-0.458189	-0.693959							0.684285	0.500132	-0.50186	-0.239036
1.50078	-0.608313	-0.624269	-0.813923							0.747683	0.315743	-0.646505	0.173012
1.03227	-0.118615	-0.337463	-0.111033							0.998648	-0.146737	-0.227274	0.137924
1.13971	-0.189512	-0.082097	-0.371194							0.850933	-0.0466587	-0.496989	0.326694
1.4718	-0.361168	-0.400887	-0.756199							0.395968	0.0107591	-0.922916	1.12546
1.28245	-0.103188	-0.11103	-0.376226							1.51603	-0.52044	-0.191793	-0.573079
0.825454	-0.00620697	-0.125199	0.134199							0.319915	0.928893	-1.07353	-0.0841172
1.35361	-0.134737	-0.603208	-0.731985							1.08832	-0.277056	-0.134911	-0.000571356
0.570747	0.928976	-0.696452	-0.499708							0.871884	0.57097	-0.516124	-0.608288
1.7002	-0.574479	-0.795557	-1.2642							1.09483	0.0273078	-0.12089	-0.0546513
0.892748	0.0414324	-0.511721	0.0714886							0.75054	0.233643	-0.526028	0.222295
1.16769	-0.134176	-0.387346	-0.224758							0.864051	-0.33831	-0.273966	0.569208
1.58638	-0.635822	-0.600416	-1.063							0.789973	0.125121	-0.433212	0.371199
0.517585	1.14531	-0.924452	-0.741273							1.4496	-0.300115	-0.585031	-0.826008
1.42177	-0.166166	-0.523945	-0.816264							0.192073	0.906349	-1.12596	0.249756
0.695493	0.812422	-0.647143	-0.542241							0.766477	0.0288926	-0.664468	0.417297
0.936098	0.498692	-0.479427	-0.686175							0.877251	0.163502	-0.365516	0.135796
0.462616	1.17946	-0.94535	-0.709274							1.0593	0.131841	-0.263037	-0.286983
1.70212	-0.671838	-0.793992	-1.21885							1.10532	-0.186354	-0.179589	-0.047756
0.628957	0.801751	-0.621473	-0.393769							1.21726	0.00206099	-0.093585	-0.229653
0.176794	1.6213	-1.27109	-0.77846							0.475248	0.35465	-0.890424	0.565749
1.00009	0.190009	-0.0127806	-0.16666							0.8669	0.182019	-0.462746	0.0417096
0.276713	1.40906	-1.20838	-0.706049							0.348476	0.953959	-0.995896	-0.121633
1.21983	0.0442155	-0.213164	-0.46959							0.21176	1.18138	-1.24095	-0.165134
1.53686	-0.481831	-0.378989	-0.802503							0.551393	0.118543	-0.777252	0.801941
1.35338	-0.286404	-0.0606284	-0.361118							1.16714	0.0477304	-0.0624446	-0.241761
0.594973	1.03463	-0.747613	-0.672307							1.15534	-0.00813679	-0.00517865	-0.072311
0.985803	-0.116861	-0.305526	0.128344							1.18342	-0.162759	-0.0845201	-0.123084
1.39721	-0.183433	-0.417792	-0.692562							1.12791	0.16355	0.153301	-0.391274
1.25785	-0.0187061	-0.216929	-0.42466							0.915662	-0.101246	-0.382095	0.284267
1.53453	-0.415041	-0.723069	-0.998524							1.09371	-0.314016	-0.141074	0.102381
1.25669	-0.000641668	-0.252603	-0.453872							0.532663	0.0490341	-0.842834	0.939336
1.69367	-0.605632	-0.387312	-1.00466							1.30566	-0.184084	-0.343566	-0.501692
1.78786	-0.759125	-0.817209	-1.35893							1.0441	-0.373227	-0.2462	0.253594
1.1707	-0.395501	-0.253705	-0.0890385							0.173746	0.0948322	-1.24172	1.47284
1.16803	-0.142568	0.030303	-0.159185							1.02945	-0.0596389	-0.264576	0.0270284
1.21102	-0.136368	-0.304499	-0.394061							0.519758	0.960099	-0.640829	-0.470539
1.11009	0.0977987	-0.428996	-0.424752							1.00024	-0.239329	-0.149611	0.300542
1.23306	-0.446582	-0.250681	-0.381866							0.354847	-0.11459	-1.02131	1.35825
1.84305	-0.815415	-0.884944	-1.44511							0.70953	-0.0262589	-0.464083	0.648516
1.38588	-0.1836	-0.57434	-0.791616							0.391864	0.208081	-0.935	0.760519
1.14467	0.191091	-0.511656	-0.662241							1.27904	-0.0814437	-0.264408	-0.469016
1.28292	0.0318699	-0.542175	-0.597529							0.143199	0.254299	-1.26116	1.25261
1.45404	-0.376495	-0.171158	-0.489322							0.846431	0.185416	-0.514748	0.0656648
1.69187	-0.550456	-0.825295	-1.27064							1.4073	-0.339732	-0.622757	-0.65289
1.39309	-0.230222	-0.137413	-0.419628							0.584369	0.126909	-0.678718	0.69168
1.22667	0.077202	-0.270594	-0.508867							1.09186	-0.306521	-0.213176	0.140906
1.49115	-0.345869	-0.221215	-0.722796							1.14082	-0.00961725	0.00752059	-0.0423489
1.59843	-0.56104	-0.545869	-0.967163							0.839753	0.368461	-0.48145	-0.363762
1.31834	-0.235658	-0.357116	-0.600785							1.19547	-0.115934	0.0958565	-0.19352
1.68938	-0.636419	-0.763306	-1.18864							1.21839	0.052865	-0.313409	-0.436829
1.43807	-0.459913	-0.539717	-0.746264							0.966246	0.064006	-0.0256686	0.071099
1.52172	-0.471029	0.120089	-0.598871							1.05207	0.197305	-0.150886	-0.431859
1.40871	-0.292307	-0.600938	-0.804807							1.1724	-0.134453	-0.308437	-0.185483
1.40074	-0.30152	-0.0544524	-0.528779							1.26077	-0.42074	0.12154	-0.0436089
1.55346	-0.495342	-0.203807	-0.814151							1.28175	-0.423134	0.0995412	-0.0647276
1.24462	0.0369443	-0.578733	-0.652275							1.0713	0.0263655	-0.26155	-0.289951
1.15187	0.0222193	-0.26414	-0.388933							0.669125	0.541143	-0.580795	-0.0928107
0.768874	0.461577	-0.432624	-0.318853							0.977743	-0.0816355	-0.204133	-0.0428853
0.872424	0.625346	-0.560731	-0.648637							0.994466	0.0955275	-0.147104	-0.11696
1.52803	-0.5007	-0.498015	-0.870886							0.733755	0.0752149	-0.592133	0.448379
0.629103	0.582836	-0.60289	-0.158311							1.27499	-0.109693	-0.0845994	-0.233789
0.974214	0.125019	-0.415035	-0.164434							0.812292	0.250768	-0.297098	-0.0647609
0.688105	0.650537	-0.653919	-0.35839							1.12863	-0.176702	0.101022	-0.0276025
0.939135	0.158723	-0.493314	-0.172357							0.676449	0.121941	-0.431027	0.46307
0.599455	0.827966	-0.702077	-0.422736							1.23107	-0.346785	0.0460531	-0.0655475
1.32578	-0.534512	-0.443422	-0.474927							1.23499	-0.0149373	-0.342779	-0.337834
1.31886	-0.0307958	-0.58734	-0.724856							1.65775	-0.736032	-0.0749454	-0.686882
1.50117	-0.43952	-0.629109	-0.915528							0.8196	0.0985858	-0.129082	0.253823
1.59556	-0.450398	-0.673247	-1.08294							1.26561	-0.0779431	-0.00902838	-0.308293
1.53888	-0.36124	-0.636955	-0.996473							0.966444	0.328705	-0.0811886	-0.261106
										0.877031	0.43518	-0.252245	-0.341187
										1.01583	0.029616	-0.29882	-0.104917
										1.06156	-0.17718	-0.29418	-0.132417
										1.32211	-0.252929	-0.388739	-0.494935
										0.89623	-0.0132636	-0.187435	0.306211
										1.50799	-0.53515	0.276491	-0.643374
										0.480522	0.0829077	-0.792061	0.914722
										1.16285	0.139817	-0.212907	-0.426694
										1.1885	-0.145481	-0.273595	-0.398278
										0.838295	0.587241	-0.476395	-0.588966
										0.832639	0.618761	-0.365291	-0.430696
										1.09531	0.00229597	-0.254426	-0.176804
										0.754853	0.2547	-0.475785	0.141725
										0.746731	0.535323	-0.373596	-0.23858
										1.53529	-0.475161	-0.413183	-0.773686
										1.23705	0.0083727	0.00130372	-0.302019
										0.971285	0.314661	-0.401725	-0.458166
										0.992427	0.0458733	-0.181593	0.125273
										0.977292	0.20356	-0.319985	-0.205622
										1.34342	-0.354639	-0.498133	-0.557348
										1.32475	-0.377425	-0.137919	-0.485071
										1.27791	-0.209852	0.0163723	-0.351908
										1.37474	-0.265181	-0.516076	-0.77169
										0.841793	0.488219	-0.362316	-0.450462
										0.661859	0.0968944	-0.536703	0.591434
										0.651113	-0.0360621	-0.617803	0.647265
										0.830047	-0.0560146	-0.391134	0.512023
										0.946466	-0.194061	-0.454353	0.180541
										0.805295	0.201405	-0.326895	0.20635
										1.27158	-0.253894	-0.38591	-0.281086
										1.55853	-0.443061	-0.347928	-0.870937
										0.887644	-0.0994868	-0.315931	-0.0436446
										0.571394	1.00276	-0.25552	-0.578389
										1.33916	-0.143237	-0.242041	-0.517063
										0.865479	-0.38676	-0.498928	0.556225
										1.29723	-0.507132	-0.31565	-0.271918
										1.01326	-0.0898459	-0.349316	-0.092524
										0.684037	0.442287	-0.620403	0.0396416
										0.244243	0.26752	-1.17488	1.08895
										0.382784	0.0256756	-0.952265	1.14685
										0.969428	-0.423936	-0.426699	0.31138
										0.934316	-0.273227	-0.450673	0.17037
										0.842208	0.434157	-0.332497	-0.195433
										0.943185	-0.404406	-0.248753	0.446504
										1.09138	-0.247737	-0.173128	0.029194
										0.814451	0.667689	-0.483341	-0.574174
										0.673035	-0.265163	-0.630074	0.732909
										0.953794	-0.327213	-0.241625	0.376736
										0.560192	-0.185609	-0.791426	0.975104
										1.02162	-0.116358	-0.398874	-0.0264429
										1.18248	-0.069364	-0.179767	-0.336049
										1.1102	-0.0551971	-0.0895519	-0.094095
										1.00579	-0.329106	-0.145907	0.294629
										0.699031	-0.201151	-0.681602	0.598599
										0.630755	-0.196898	-0.592784	0.859822
										0.383824	0.043051	-1.0015	0.984437
										0.953243	0.181375	-0.312366	-0.0926933
										0.899194	0.217454	-0.465767	-0.208159
										1.53161	-0.432532	-0.302077	-0.834566
										1.04129	-0.15866	-0.338554	-0.0766451
										0.722277	0.437278	-0.68057	-0.11024
										0.662221	-0.105845	-0.662482	0.737916
										0.963209	-0.223315	-0.25956	0.278864
										0.256222	0.253377	-1.06783	1.06067
										1.54447	-0.48936	-0.430253	-0.860275
										0.448375	0.803569	-0.864356	-0.0823844
										1.53447	-0.396319	-0.272829	-0.797813
										0.94108	-0.0907801	-0.317683	0.26541
										0.9216	-0.113991	-0.282492	0.322361
										0.591972	0.140288	-0.737675	0.611826
										1.31843	-0.386072	-0.448891	-0.491334
										1.17401	-0.417726	-0.214319	-0.0180485
										0.935624	0.056348	-0.0859275	0.206129
										0.990332	0.319906	-0.00596729	-0.366145
										1.48229	-0.41212	-0.509346	-0.866983
										1.33921	-0.469187	-0.448808	-0.446572
										1.16618	-0.45304	-0.301828	0.0231738
										0.390449	0.0441606	-0.878468	1.17806
										0.627888	-0.184469	-0.628563	0.777822
										1.10773	-0.113642	-0.306754	-0.137163
										0.719586	0.668117	-0.416912	-0.459344
										1.50134	-0.531223	-0.479883	-0.760944
										1.71909	-0.711778	-0.797698	-1.25299
										0.692058	-0.228909	-0.514188	0.81782
										1.46064	-0.471917	0.0622401	-0.430931
										1.23028	-0.234528	-0.0369054	-0.306571
										0.816386	-0.167627	-0.428355	0.490103
										1.31275	-0.334834	-0.116321	-0.242497
										1.33259	-0.520374	-0.30829	-0.527579
										1.39281	-0.234949	-0.499976	-0.733082
										1.16602	-0.094858	-0.431388	-0.385107
										0.821782	-0.249977	-0.532783	0.543016
										0.937435	-0.193487	-0.232089	0.260229
										1.32862	-0.530827	-0.535477	-0.494178
										0.255484	0.0310638	-1.08825	1.38306
										0.976945	0.19591	-0.0576856	-0.227619
										0.821149	0.424274	-0.305388	-0.211079
										0.193253	0.180205	-1.15695	1.29589
										0.488764	0.309792	-0.86248	0.4809
										0.768094	-0.172901	-0.572992	0.534451
										1.2344	-0.130808	-0.25163	-0.37787
										0.989373	-0.330355	-0.244219	0.215722
										0.963202	0.124883	0.208901	-0.137189
										1.00115	-0.0859246	-0.0775443	0.0413061
										1.15042	-0.102313	0.0811978	-0.143144
										1.06371	0.0370565	-0.312147	-0.116441
										0.759289	0.109561	-0.615452	0.241834
										1.17731	-0.334454	-0.314902	-0.294558
										1.19327	0.0768359	0.325786	-0.352182
										0.894011	-0.0183372	-0.208771	0.242272
										0.846825	0.0502033	-0.511915	0.236985
										1.17679	0.189944	-0.351459	-0.649386
										1.18741	0.1497	-0.42732	-0.63405
										1.24594	-0.295657	0.427178	-0.414631
										1.05046	0.126631	-0.394043	-0.241878
										1.34859	-0.249781	-0.451311	-0.629371
										1.13344	-0.391874	-0.148051	-0.0165898
										1.07448	-0.290771	-0.213975	0.0989462
										1.32872	-0.3679	-0.343819	-0.404577
										0.961809	-0.145155	-0.199947	0.0805459
										0.928491	-0.254404	-0.311779	0.372464
										0.734041	0.713366	-0.363387	-0.54373
										0.938599	0.103197	-0.0528863	-0.0677956
										1.12224	-0.0551135	-0.244331	-0.185426
										0.94212	0.327209	-0.151371	-0.293478

## Sheet: Fig 2D
POR					POR shuffle cutoff					RSC					RSC shuffle cutoff
1-fold	2-fold	3-fold	4-fold		1-fold	2-fold	3-fold	4-fold		1-fold	2-fold	3-fold	4-fold		1-fold	2-fold	3-fold	4-fold
0.232137	0.0728984	-0.0768311	-0.0818617		0.356427	0.112694	0.0583643	0.0376696		0.601816	-0.307664	-0.303441	-0.286292		0.374478	0.11943	0.0720885	0.0466536
0.367661	0.123169	0.0160531	-0.212614							0.158916	-0.0487409	0.0315474	0.00240857
0.068496	0.0486272	-0.21764	0.242554							0.117052	0.00468422	-0.13403	0.125544
0.217116	0.00849783	-0.021241	0.0366739							0.346866	-0.128058	-0.0345971	0.0531928
0.205641	0.200602	-0.162525	-0.10652							0.605658	-0.248558	0.0632381	-0.146258
0.257247	0.136361	-0.142621	-0.172235							0.129036	0.00603851	-0.080677	0.123063
0.330539	-0.0835869	-0.0657711	-0.0415198							0.296092	-0.0821558	0.00575274	-0.0702717
0.138225	0.0886809	-0.0133429	-0.0705347							0.113281	0.0165883	0.0408149	-0.074253
0.296066	0.400912	-0.443225	-0.111013							0.277895	-0.0572113	-0.109015	-0.0800195
0.196638	3.88e-05	0.044038	-0.0540934							0.396681	0.21741	-0.250737	-0.132189
0.254866	0.0588554	-0.0531606	-0.102317							0.106611	0.0203015	-0.167024	0.198256
0.309422	-0.0841981	-0.0599293	0.055722							0.354228	-0.140197	-0.152053	0.0811325
0.18871	0.497646	-0.418851	-0.188264							0.145883	0.0427127	-0.0581843	-0.0274152
1.0477	-0.50598	-0.479724	-0.726946							0.232726	0.0256185	-0.0184817	0.00956819
0.234463	0.185677	-0.11983	-0.0749106							0.116499	0.0374133	-0.0395379	-0.000247833
0.328655	0.0610472	-0.0381878	-0.0839455							0.357532	-0.103192	-0.0796374	-0.10856
0.190195	-0.00495558	-0.0879592	0.123337							0.356566	-0.114918	0.05564	-0.00787763
0.0531677	0.239193	-0.227073	-0.0572742							0.125676	0.00139545	-0.332912	0.438927
0.569036	-0.00589283	0.101038	-0.107525							0.0914955	0.05284	-0.464457	0.520925
0.315138	-0.103365	-0.109394	-0.185174							0.478734	-0.20322	-0.0623663	-0.226859
0.178609	-0.0287852	-0.0160556	0.011176							0.303506	0.254027	-0.112171	-0.250796
0.353226	-0.0477265	-0.172453	-0.152015							0.243225	-0.0334805	-0.179837	0.202264
0.219191	0.0942055	-0.101719	-0.0312204							0.175129	0.105258	-0.155365	-0.00568293
0.11545	0.0269911	0.00970929	-0.0280361							0.207954	0.131277	-0.190937	0.0820135
0.293953	-0.126682	-0.12779	-0.091026							0.179227	0.201416	-0.433973	0.318427
0.304845	-0.0162251	-0.153846	-0.111079							0.305743	-0.0751754	0.0488505	-0.0639806
0.247738	0.0545835	-0.044523	-0.063518							0.255408	-0.00638968	-0.145547	0.0846516
0.443062	-0.17231	0.247093	-0.25259							0.314167	-0.0434777	0.0728207	-0.0824508
0.522672	-0.125336	-0.160256	-0.233153							0.139049	0.23151	-0.403795	0.243893
0.254951	0.43305	-0.226207	-0.341464							0.117041	0.000103669	-0.14572	0.217403
0.231089	0.075067	-0.099197	-0.0100489							0.383694	-0.0628603	0.143261	-0.0836887
0.289094	-0.0855788	-0.0523537	-0.0896011							0.252091	0.226114	-0.237012	-0.11448
0.284397	0.0330272	-0.185048	0.0100539							0.180062	-0.0292246	-0.255332	0.352423
0.382434	0.231916	-0.155386	-0.109849							0.232358	-0.00207013	-0.0483478	-0.0287459
0.299603	-0.0468615	-0.163841	-0.0745022							0.108262	0.258798	-0.262994	-0.0260191
0.283015	0.146858	-0.056244	-0.158776							0.213787	-0.0461452	-0.127819	0.126783
0.416416	-0.158299	-0.125085	-0.232112							0.202321	0.0111983	-0.219645	0.272358
0.469949	-0.0414047	-0.0142767	-0.0956713							0.242087	0.215845	-0.207918	-0.161127
0.284095	0.0844818	-0.0989878	-0.0243902							0.11162	0.122353	-0.445494	0.462616
0.215376	0.0400062	-0.199799	0.131588							0.266062	0.165769	-0.127268	-0.099924
0.382889	-0.0541588	0.190523	-0.207162							0.533864	0.221949	-0.249308	-0.141853
0.137136	0.363871	-0.443577	-0.0429717							0.305718	-0.0453901	-0.150149	0.192533
0.667965	-0.0576884	-0.323003	-0.389939							0.414308	-0.173589	0.055801	-0.195841
0.647467	-0.104763	-0.277252	-0.282798							0.374254	-0.13853	0.085877	-0.0454694
0.276288	0.108439	-0.127969	-0.0736077							0.323158	-0.0598403	-0.142357	0.120424
0.37606	0.147967	-0.165623	-0.136544							0.0518824	0.0164545	-0.373649	0.449986
0.206869	-0.0956796	-0.0466422	-0.0858705							0.455592	-0.160847	-0.147397	-0.0567316
0.153118	0.0309781	-0.0054323	-0.0351427							0.127611	-0.000352106	-0.477044	0.600285
0.317146	0.0359187	-0.0789647	-0.10804							0.074996	-0.0240635	-0.182106	0.288987
0.221816	0.019257	-0.0102505	-0.0146852							0.316646	-0.108768	-0.224075	0.202313
0.362965	-0.0758376	0.00596529	-0.114352							0.118478	0.258282	-0.180346	-0.120361
0.204793	0.204247	-0.0568069	-0.199503							0.322413	-0.0275283	-0.0403669	0.123492
0.102385	0.295818	-0.271086	-0.103506							0.183933	0.0210168	-0.453989	0.443811
0.425725	-0.15845	-0.0328555	-0.160666							0.12768	0.010901	-0.345398	0.363985
0.109741	0.274321	-0.186562	-0.162351							0.124364	0.146945	-0.413129	0.276629
0.18441	-0.0717886	-0.108648	-0.057393							0.264336	0.43654	-0.393823	-0.194373
0.0987375	0.645665	-0.439816	-0.401432							0.163146	0.0186173	-0.361519	0.507319
0.251903	0.0936895	0.0335086	-0.125882							0.0749173	0.0853379	-0.575009	0.531873
0.207473	0.00538794	-0.0458931	0.0723021							0.184707	-0.0107561	0.0601849	-0.0397393
0.380277	-0.0486981	0.22013	-0.197055							0.18469	-0.0917196	-0.357481	0.45069
0.301494	0.188219	-0.114711	-0.0928346							0.155266	0.115682	-0.0662084	-0.102814
0.381374	0.113584	-0.138419	-0.191682							0.333521	0.142954	-0.193071	0.0221377
0.215542	-0.00353547	-0.0296232	-0.0283302							0.243761	0.035141	-0.00728942	-0.0330122
0.211235	-0.0662423	-0.017395	-0.0434876							0.249257	-0.0760677	-0.0187316	-0.0117684
0.232498	0.0868065	-0.0827495	-0.0760105							0.294191	-0.0395555	0.0940242	-9.38e-05
0.250029	0.0461862	-0.121488	0.0818238							0.0765298	0.0544802	-0.207299	0.193768
0.339278	-0.139999	-0.0394569	-0.154129							0.140625	0.00354183	-0.00163965	-0.0176084
0.293036	0.0841933	-0.158538	-0.16285							0.491658	-0.242047	-0.111469	-0.144294
0.245569	-0.0733218	-0.0388149	-0.101252							0.398506	0.00262213	-0.145107	-0.151691
0.401745	-0.133089	-0.168451	-0.20112							0.389675	-0.0380645	-0.222609	-0.197351
0.237781	-0.0261929	-0.121997	-0.0896029							0.0921466	0.152291	-0.134568	-0.0465699
0.178691	-0.014052	-0.0493421	0.0920187							0.0909708	0.0546644	-0.0534508	-0.0256208
0.301247	-0.136106	-0.0566031	-0.0932385							0.119881	0.0542896	-0.2775	0.192846
0.325912	0.0659571	0.0167195	-0.0923012							0.162411	0.00400894	-0.0469539	-0.0206328
0.448163	-0.156816	0.0297526	-0.153675							0.114672	0.0608762	-0.0696973	0.0099454
0.0809268	0.150125	-0.0875011	-0.0997971							0.316449	-0.0939454	0.0244856	0.00847222
0.198259	0.0213761	-0.0659415	0.00209723							0.20123	-0.0178798	-0.0382087	0.0483964
0.381207	-0.0792452	-0.0489683	-0.111377							0.137754	0.023289	-0.0947908	0.0400993
0.207545	0.271448	-0.29002	-0.113948							0.140423	0.154958	-0.224551	0.094156
0.23262	0.076013	-0.145417	0.117937							0.258919	-0.128055	0.0491157	-0.00875874
0.191888	-0.0583706	0.0384192	-0.00547045							0.0811779	0.213653	-0.25427	-0.00376315
0.162569	0.140165	-0.0523751	-0.0917392							0.476422	-0.188808	0.157766	-0.272211
0.29648	0.0207645	-0.0285314	0.0133896							0.1121	-0.0122138	-0.237496	0.260781
0.197014	-0.0282619	-0.0242853	-0.0445545							0.121293	-0.052141	0.0362193	-0.0181615
0.525626	0.0720302	-0.117014	-0.238197							0.114049	0.0822564	-0.121084	-0.0219441
										0.181464	0.0289801	-0.0236459	-0.0224638
										0.174956	-0.0893352	-0.0567126	0.0973203
										0.114171	0.118864	-0.140987	0.0414897
										0.234108	-0.103235	0.12675	-0.0956259
										0.155778	-0.0643261	-0.0120096	-0.0498739
										0.196634	0.10584	-0.131651	-0.115438
										0.182744	-0.045749	-0.0218626	-0.00704036
										0.125817	0.129903	-0.197285	0.0613414
										0.246563	-0.0901035	-0.0162834	-0.0444096
										0.448312	-0.150337	-0.179893	-0.282973
										0.0993144	0.137321	-0.103421	-0.0801565
										0.297263	-0.108726	0.0179394	-0.0782619
										0.385629	-0.19814	0.0731581	-0.196312
										0.145888	0.119041	-0.156539	-0.0832844
										0.384971	-0.190799	0.0892584	-0.187061
										0.153458	0.131694	-0.122958	-0.0720114
										0.691203	-0.190569	-0.211302	-0.285128
										0.217806	-0.0505375	-0.066231	0.133781
										0.193647	0.283691	-0.302538	-0.00984603
										0.252586	-0.0704541	-0.1231	0.175097
										0.255757	-0.0137518	-0.136965	-0.110215
										0.2886	0.0390713	0.0243989	-0.0783325
										0.0635914	0.170251	-0.333619	0.17286
										0.195885	0.245978	-0.141487	-0.173667
										0.144484	0.0645727	-0.489881	0.549367
										0.11895	0.0839754	-0.0115975	-0.0567321
										0.248607	-0.0240824	0.047496	-0.109602
										0.213423	0.246054	-0.314192	0.120964
										0.14588	-0.00523468	-0.182389	0.10554
										0.178623	0.00316415	-0.165362	0.199564
										0.19946	0.017641	-0.0888061	-0.0679324
										0.146383	-0.00212231	-0.0484388	0.0146696
										0.0746517	0.342995	-0.300822	-0.0650688
										0.31494	0.103647	-0.0477313	-0.110148
										0.288158	-0.124738	-0.11866	0.248618
										0.166992	-0.0822183	0.0303844	0.0138283
										0.089504	0.0460813	-0.109348	0.0430666
										0.137385	0.157112	-0.166375	-0.0773741
										0.0538727	0.0169044	-0.242583	0.296113
										0.225882	-0.0687701	-0.0256973	-0.00340038
										0.235392	-0.00110723	-0.0893612	0.125506
										0.133455	-0.00183545	-0.310592	0.362398
										0.137486	0.00512714	0.00662183	-0.0344415
										0.206669	-0.082634	-0.305921	0.331534
										0.164949	-0.0528709	-0.0816778	0.0528469
										0.231583	0.0248927	-0.0423291	-0.0296532
										0.145545	-0.0542773	-0.0891524	0.109231
										0.140541	0.00993493	-0.170823	0.238352
										0.0866897	-0.0356139	-0.129073	0.198485
										0.193984	0.0890061	-0.0461569	0.00122452
										0.330917	0.000565307	-0.0942641	-0.0155198
										0.102055	-0.029017	-0.103748	0.143822
										0.0588985	0.0540028	-0.126097	0.081068
										0.124665	0.00448834	-0.502972	0.503083
										0.172486	0.0449992	-0.256092	0.239616
										0.0536449	0.0104109	-0.495927	0.586273
										0.118851	0.267981	-0.350193	0.0348796
										0.136876	0.319987	-0.267532	-0.0926657
										0.320881	-0.0733102	-0.019938	-0.00358588
										0.201131	-0.0962429	-0.127722	0.023525
										0.114943	0.0512723	-0.429044	0.415514
										0.125316	-0.0497067	-0.45486	0.556019
										0.0802717	0.146186	-0.230247	0.123032
										0.10382	0.0227249	-0.34031	0.397153
										0.226789	0.0176708	-0.0918411	0.0205354
										0.153122	0.00107718	-0.0985984	0.0809314
										0.0822534	0.244922	-0.22662	-0.109
										0.0923443	-0.000316041	-0.582721	0.721103
										0.175368	-0.0456191	-0.253605	0.323393
										0.229848	-0.00460846	-0.176393	0.243007
										0.23069	0.00129554	-0.221253	0.18217
										0.128544	0.0262376	-0.280105	0.281255
										0.274637	-0.00464038	0.0180844	-0.0234229
										0.324216	-0.0431189	0.0666803	-0.0794744
										0.361652	-0.101741	-0.0911899	-0.105908
										0.091655	0.0226757	-0.202731	0.204552
										0.477373	-0.226727	0.0405191	0.0673885
										0.0934282	0.158445	-0.348885	0.304774
										0.103008	0.00561616	-0.311049	0.397551
										0.0456856	0.0220284	-0.176735	0.244059
										0.159963	-0.0465781	-0.178851	0.201165
										0.262039	-0.0528404	-0.026113	0.0941794
										0.364858	-0.0948501	-0.0776904	-0.162191
										0.164128	-0.00320256	-0.307089	0.362204
										0.134903	0.120663	-0.143455	0.0231063
										0.136419	0.0114441	-0.0362074	0.0367867
										0.177763	-0.0225658	-0.132076	0.20884
										0.111151	0.0284666	-0.0880441	0.0828058
										0.239849	-0.0990679	0.0768362	-0.138126
										0.246804	0.0603027	-0.0258266	-0.0998638
										0.199464	0.0163638	-0.0259436	-0.0778949
										0.0711449	-0.00427522	-0.399416	0.540161
										0.175161	0.0588587	-0.32435	0.383646
										0.152234	0.0136979	-0.295921	0.376354
										0.114123	0.0143903	-0.450678	0.480193
										0.102033	0.108612	-0.0880984	-0.0774913
										0.0535651	0.0349324	-0.0545219	0.0236725
										0.123982	0.00933185	-0.564284	0.701719
										0.187684	0.0989912	-0.127441	0.0511721
										0.112625	0.015224	-0.362185	0.380528
										0.233345	-0.0955091	-0.0512269	-0.136143
										0.103288	-0.0356489	-0.432697	0.52037
										0.359322	-0.133056	0.102563	-0.150951
										0.285353	-0.0628374	-0.0104184	0.0514559
										0.0958909	0.119911	-0.136992	-0.0176959
										0.195498	-0.00746633	0.0177144	-0.0491111
										0.165018	-0.0118039	-0.0771911	0.0823845
										0.190955	-0.0498283	-0.0406811	-0.0569324
										0.382581	-0.145715	-0.0932403	-0.156842
										0.233397	0.0053052	-0.0254222	-0.046707
										0.352001	0.0699745	-0.108962	-0.146153
										0.174619	0.380087	-0.273999	-0.23729
										0.171872	0.239454	-0.197133	-0.0918471
										0.0784024	0.0119163	-0.0189802	-0.0181979
										0.111133	0.057266	-0.416695	0.446181
										0.174567	0.174719	-0.0801765	-0.162027
										0.124768	0.0399809	-0.327726	0.320063
										0.16008	0.0800856	-0.255743	0.258756
										0.334512	0.00976907	-0.0269934	-0.0972802
										0.188809	0.129994	-0.123595	-0.0293915
										0.184683	0.113337	-0.32716	0.292469
										0.299279	-0.000720723	-0.0497112	-0.0104777
										0.148279	-0.0203712	-0.110891	0.107403
										0.147618	0.0432118	-0.181268	0.112438
										0.190549	0.00737505	0.0238674	-0.0122777

## Sheet: Fig 2F
POR					POR shuffle cutoff					RSC					RSC shuffle cutoff
1-fold	2-fold	3-fold	4-fold		1-fold	2-fold	3-fold	4-fold		1-fold	2-fold	3-fold	4-fold		1-fold	2-fold	3-fold	4-fold
1.55304	-0.540904	-0.220203	-0.746551		1.62644	0.902586	0.489354	0.19895		1.19678	-0.113001	-0.547588	-0.5048		1.63251	0.909462	0.475702	0.203086
1.11299	-0.113436	-0.174275	-0.0406557							1.16531	-0.205826	-0.297864	-0.235838
0.219719	0.688835	-1.15443	0.41499							0.332633	0.671948	-0.881474	0.175099
1.29152	-0.273688	0.403572	-0.288719							0.10445	0.230358	-1.29642	1.3243
0.933809	0.269703	-0.451802	-0.306945							1.45718	-0.246961	0.0833985	-0.459117
0.892809	0.306925	-0.438817	-0.230706							0.40309	0.219791	-0.824287	0.882144
0.852675	0.162142	-0.45639	-0.0336446							1.18269	-0.205873	-0.0814441	-0.197507
1.67083	-0.686798	-0.442938	-0.857233							0.582538	0.510236	-0.505169	0.144749
1.445	-0.390415	-0.34491	-0.574351							0.598555	1.00082	-0.65047	-0.59751
0.687783	0.512429	-0.458129	-0.301355							1.03507	-0.0953309	-0.362514	0.0126897
0.508734	1.06021	-0.901624	-0.603085							0.722493	0.425446	-0.596208	0.00389945
1.36365	-0.451749	0.321532	-0.254112							1.3439	-0.357794	0.716555	-0.531697
1.53954	-0.50409	-0.720655	-0.898828							0.915319	0.377489	-0.0847792	-0.381821
1.25204	-0.0818664	-0.502845	-0.487583							1.04828	0.168592	0.100297	-0.206789
0.579513	0.365978	-0.696745	0.226159							1.44823	-0.411821	0.143408	-0.553382
0.819587	0.467052	-0.345633	-0.251403							0.937514	-0.19609	-0.255446	0.294678
1.1567	0.00132297	-0.241276	-0.194968							1.20701	-0.0821612	0.104571	-0.135011
0.62471	0.796442	-0.718983	-0.34504							0.960952	-0.170823	-0.195788	0.349222
1.09407	0.0565892	-0.0523329	-0.134324							0.308933	0.00412948	-1.13243	1.36343
0.9018	-0.191813	-0.303776	0.387049							1.29578	-0.454136	-0.384732	-0.130896
0.642777	0.373268	-0.451152	0.243232							1.16484	-0.14092	-0.222375	-0.158016
1.26352	-0.0377575	-0.52525	-0.61644							0.805145	-0.0551615	-0.513273	0.532475
1.05665	-0.259314	-0.345017	-0.0568597							0.332938	0.277511	-0.864409	0.855928
0.314843	0.987246	-0.886244	-0.128898							1.46551	-0.437972	0.124999	-0.414792
1.2129	-0.381666	0.411073	-0.299032							0.568974	0.46515	-0.709432	0.21688
1.3148	-0.332281	-0.51543	-0.556695							0.231697	0.122762	-1.09525	1.16132
1.16975	-0.0695245	0.22359	-0.229636							1.27662	-0.442437	-0.350539	-0.226212
1.23333	-0.468757	0.235603	0.0447567							0.42195	0.274836	-0.82123	0.732752
0.531426	0.909118	-0.707157	-0.320905							0.554702	0.310649	-0.670927	0.501911
1.40518	-0.321867	0.00600611	-0.522108							0.341379	0.102873	-0.931201	1.14153
1.08527	0.0517986	-0.0378216	-0.0474179							0.714581	-0.00685662	-0.590119	0.544248
1.22696	-0.466146	0.0427054	-0.0564854							0.913365	-0.215996	-0.297762	0.314674
1.02804	-0.222118	-0.324045	0.131325							0.405898	0.232647	-0.802804	0.812067
1.0921	0.0804056	0.310239	-0.446961							0.674236	0.656707	-0.366158	-0.384704
1.48455	-0.548514	-0.41227	-0.608963							0.421324	0.19344	-1.01208	0.872663
0.597433	0.594571	-0.420104	-0.0818488							1.62177	-0.675782	-0.60656	-0.900952
1.39822	-0.400963	-0.329928	-0.577367							0.743531	-0.188183	-0.62348	0.644749
1.59345	-0.52517	0.530355	-0.708599							0.432684	0.132574	-0.702993	0.854091
0.674971	0.0987827	-0.460164	0.548179							0.805646	-0.170401	-0.44701	0.538662
0.948215	-0.0218175	-0.321812	0.002755							1.25321	-0.308361	0.402078	-0.372049
0.980249	0.0301978	-0.198469	-0.0269727							1.33466	-0.471148	0.403573	-0.387753
0.550882	0.611798	-0.750366	0.0238307							0.713886	0.511625	-0.66134	-0.0795785
1.10672	0.201096	-0.365968	-0.51353							0.845764	-0.0804297	-0.398572	0.355672
1.89521	-0.903898	-0.837872	-1.49802							0.677944	0.177845	-0.615907	0.437092
0.652911	-0.0307665	-0.655258	0.695665							0.589234	0.209285	-0.62945	0.447233
1.47042	-0.482829	-0.15426	-0.55126							0.320088	0.445153	-1.09369	0.614027
0.933773	-0.277624	-0.310954	0.273784							1.49431	-0.325663	-0.156031	-0.53717
0.39753	1.28029	-0.75203	-0.735162							0.543055	-0.103937	-0.674593	0.958964
1.61564	-0.640803	-0.547798	-0.992372							0.263147	0.395413	-1.09856	0.761562
0.898661	0.317973	-0.273013	-0.264866							1.13615	-0.378287	0.155234	0.11412
1.50305	-0.503493	0.792992	-0.644916							1.05466	-0.237804	-0.147544	0.206045
1.55753	-0.473733	-0.373031	-0.874784							1.17813	-0.436884	-0.323082	-0.0184315
0.653516	0.0153859	-0.621696	0.675435							0.793431	0.370535	-0.0922421	-0.190948
1.26515	-0.413464	0.386045	-0.214824							0.471804	0.0213483	-0.866801	0.924943
1.20229	-0.298748	-0.24193	-0.347539							0.268458	0.681144	-1.06057	0.355114
0.74815	0.325494	-0.651348	-0.000846725							1.08385	-0.232778	0.131788	-0.031444
0.871642	0.376239	-0.517216	-0.365865							0.293171	0.301955	-0.986839	0.903903
1.38226	-0.188165	-0.122271	-0.50181							0.0852497	0.244297	-1.35179	1.39645
0.860684	0.276441	-0.199691	-0.122627							1.33929	-0.296469	0.520193	-0.468385
1.1337	0.157009	-0.164564	-0.439128							0.558028	0.0175003	-0.774756	0.892053
0.981075	-0.296615	-0.152743	0.301349							0.621259	0.167817	-0.791728	0.615213
1.28355	-0.345085	-0.260239	-0.381283							0.832579	0.691753	-0.470212	-0.682509
1.37146	-0.344637	-0.598619	-0.690761							1.03421	0.11633	-0.419067	-0.226641
1.34886	-0.353145	-0.0225654	-0.45237							1.25046	-0.495553	-0.103238	-0.128284
0.946633	0.490957	-0.156017	-0.485024							1.01183	-0.0464146	-0.0819583	0.110743
0.655416	0.53442	-0.65376	-0.114419							0.387561	0.169259	-0.872296	0.825634
1.22265	-0.377393	-0.0766783	-0.184262							1.01915	-0.0133147	0.274374	-0.151091
1.38802	-0.221398	-0.616402	-0.622194							0.879785	-0.0160422	-0.130738	0.283274
1.70575	-0.613775	0.711335	-0.764115							0.992979	-0.229281	-0.3202	0.09221
1.35979	-0.306846	0.25548	-0.400311							1.068	-0.202269	-0.219036	-0.0349526
0.934856	0.41376	-0.357053	-0.517182							1.14421	-0.0361893	-0.338944	-0.371401
0.780179	0.158008	-0.488863	0.267265							1.29518	-0.257018	0.627229	-0.509347
1.02683	0.0536569	-0.134141	-0.0563873							0.857973	-0.113369	-0.202262	0.340068
0.622383	0.888544	-0.645868	-0.524139							0.409171	1.09186	-0.844906	-0.4738
1.5364	-0.406331	-0.57415	-0.835122							0.92182	-0.0521133	-0.219822	0.198038
0.998803	0.199818	-0.20741	-0.288763							0.951526	0.263926	-0.00752324	-0.251283
1.66806	-0.646823	-0.464739	-0.975939							1.00642	-0.206247	-0.0413495	0.219919
0.991431	0.00396228	-0.423524	-0.0804176							0.706315	-0.080225	-0.572447	0.73227
0.709844	-0.131935	-0.744338	0.573366							1.43299	-0.253695	-0.415744	-0.759042
0.802965	0.431384	-0.350134	-0.3647							1.17778	-0.314161	0.26225	-0.0537501
0.726205	0.1976	-0.410055	0.315587							0.58229	0.449502	-0.699955	0.232103
1.66693	-0.62887	-0.654927	-0.858087							1.56889	-0.637245	0.833273	-0.714707
1.01087	0.446728	-0.34614	-0.65148							1.03441	-0.07811	-0.31929	-0.121361
1.18049	-0.103908	-0.371743	-0.381521							0.557171	0.144565	-0.64414	0.717645
0.927124	0.15277	-0.402963	-0.0505333							0.664728	0.207221	-0.634503	0.408234
										0.664684	0.784261	-0.645234	-0.474554
										0.793588	-0.126366	-0.31775	0.491806
										1.11199	-0.257195	-0.00413164	-0.0237975
										0.921221	0.309561	-0.117621	-0.31332
										0.679878	0.00862946	-0.593829	0.634868
										1.41183	-0.481106	-0.480938	-0.456585
										1.27605	-0.148969	-0.0936251	-0.294174
										0.738889	0.560637	-0.397433	-0.304324
										0.940069	-0.0380202	0.0551879	0.153034
										0.484681	1.0673	-0.879536	-0.629485
										1.03789	0.327448	0.00854672	-0.417147
										0.893719	0.0202255	-0.000854127	0.0292114
										1.26513	-0.254573	-0.318858	-0.431279
										0.616159	0.496085	-0.717468	-0.0009964
										0.774903	-0.0415496	-0.384114	0.576775
										0.866604	-0.020322	-0.390236	0.390663
										0.539725	0.506846	-0.718928	0.22379
										1.28223	-0.433454	0.439069	-0.371125
										0.403402	-0.0241469	-0.952488	1.0414
										0.263411	0.455999	-1.08346	0.751456
										0.9662	-0.294868	-0.211985	0.275774
										1.52662	-0.430875	0.0692075	-0.528631
										0.533995	0.463467	-0.843195	0.267505
										0.582631	0.799316	-0.588376	-0.3245
										0.776131	0.317368	-0.406141	0.0654435
										0.767781	-0.219567	-0.624033	0.582735
										0.930341	-0.11077	-0.253239	0.335181
										0.263636	0.45061	-1.06516	0.795232
										0.461597	1.00399	-0.88589	-0.448574
										0.821066	-0.0287517	-0.376733	0.47419
										1.00302	0.0463043	0.050878	0.0578625
										0.646607	0.168679	-0.252482	0.355887
										1.12279	0.120599	0.208033	-0.465586
										0.935517	0.317787	-0.125853	-0.223383
										0.941739	-0.192034	-0.175576	0.306581
										0.646876	-0.0651681	-0.714863	0.758192
										0.3254	0.010473	-1.07145	1.37316
										0.54631	0.381039	-0.774139	0.313785
										0.83516	-0.113127	-0.419022	0.460151
										1.1512	-0.388917	-0.295856	-0.0597401
										1.13806	-0.197861	-0.457691	-0.175077
										0.546125	-0.126046	-0.65345	0.909539
										0.624255	0.060189	-0.60303	0.651387
										0.196801	0.37056	-1.05545	1.00262
										0.947526	-0.112898	-0.225878	0.143838
										1.0625	-0.360646	0.275986	-0.0227852
										0.553347	0.236329	-0.834762	0.574872
										0.719904	-0.187059	-0.492328	0.688654
										0.913581	-0.0832255	-0.160987	0.190617
										1.02462	0.268836	-0.357794	-0.3237
										0.896488	-0.111597	-0.444188	0.366605
										0.389496	0.413526	-0.801534	0.453665
										0.415066	0.30117	-0.781981	0.559347
										0.566278	0.016702	-0.608868	0.832217
										1.19211	-0.378374	-0.196024	0.00574049
										0.510657	-0.0741273	-0.959028	0.895153
										0.778725	0.501732	-0.59418	-0.272461
										1.54208	-0.53693	0.275313	-0.570546
										0.551479	0.00970694	-0.844052	0.842444
										0.568441	0.24844	-0.894421	0.477231
										0.209055	0.118029	-1.12758	1.20038
										0.622383	-0.16494	-0.621375	0.846768
										0.694341	-0.0631836	-0.621661	0.628863
										0.995991	-0.313379	-0.195016	0.125194
										0.742364	0.124147	-0.328202	0.3069
										1.4225	-0.325822	-0.107261	-0.606288
										1.45972	-0.491496	-0.304517	-0.412918
										0.424732	0.373763	-0.86279	0.562003
										0.761107	0.113406	-0.182024	0.170158
										1.55577	-0.565557	-0.0350573	-0.486326
										1.38136	-0.470294	0.617475	-0.49748
										0.950101	-0.111841	-0.132759	0.276151
										1.0854	-0.10731	0.00688404	-0.129344
										1.40274	-0.242881	-0.604067	-0.754731
										1.15574	-0.0667782	-0.415452	-0.0456627
										0.684768	0.236341	-0.491045	0.307571
										0.986429	0.00844535	-0.185154	0.0697502
										0.681826	-0.059127	-0.7326	0.680156
										0.393796	0.0548725	-0.930206	0.942803
										0.369145	0.407837	-0.959848	0.587732
										0.676294	0.449798	-0.53364	0.0313851
										0.464486	0.00180526	-0.668072	0.9907
										0.942686	0.338913	-0.146167	-0.418946
										0.656038	-0.00192723	-0.482873	0.726913
										1.04642	-0.329978	-0.194856	0.211534
										1.49389	-0.475384	-0.342487	-0.683366
										0.994604	-0.281345	-0.312104	0.130858
										1.29902	-0.456682	0.442073	-0.234218
										0.956269	0.102345	0.000181587	0.069765
										1.60805	-0.544508	-0.249662	-0.602862
										1.13346	-0.109484	0.0837606	-0.0352755
										0.495233	0.30877	-0.753028	0.459076
										0.394402	0.725531	-0.957087	0.0800208
										0.851348	-0.252045	-0.39076	0.450194
										0.464838	-0.0747832	-0.940886	1.04939
										0.554408	-0.0947808	-0.694076	0.994127
										0.750191	0.160103	-0.493908	0.377274
										0.818946	-0.207814	-0.329184	0.51579
										0.387387	0.135513	-0.962457	0.930075
										0.913639	0.130946	0.30366	-0.147619
										1.41907	-0.39015	0.0628546	-0.407321
										0.552687	0.0131865	-0.807922	0.809953
										0.759573	0.173506	-0.103873	0.0706311
										0.760659	-0.103048	-0.3835	0.480334
										1.27021	-0.428732	-0.325085	-0.252752
										0.601714	0.803477	-0.339848	-0.537449
										1.72301	-0.756345	-0.568931	-0.935777
										1.13372	-0.177124	0.372812	-0.139617
										1.58356	-0.567109	-0.226154	-0.746952
										0.964385	-0.0217543	-0.242131	0.0961184
										1.54787	-0.593203	-0.399641	-0.824664
										1.0979	0.190774	-0.397181	-0.446306
										0.787993	0.465899	-0.415348	-0.176261
										0.972237	0.188113	-0.242593	-0.265013
										0.696996	0.223566	-0.604242	0.324269
										0.5315	0.193839	-0.636412	0.527929
										1.13363	-0.377576	-0.158042	-0.161323
										0.772202	0.483811	-0.313337	-0.249737
										0.560559	0.204032	-0.701511	0.547061
										0.645077	0.232131	-0.358533	0.338248
										1.16673	-0.434866	0.147916	-0.0266656
										1.05063	0.118619	-0.114936	-0.100791
										0.746156	0.582677	-0.397932	-0.273852
										0.536724	0.408556	-0.417211	0.240354
										0.293891	0.431473	-0.921629	0.728969

## Sheet: Fig 2G
POR					POR shuffle cutoff					RSC					RSC shuffle cutoff
1-fold	2-fold	3-fold	4-fold		1-fold	2-fold	3-fold	4-fold		1-fold	2-fold	3-fold	4-fold		1-fold	2-fold	3-fold	4-fold
3.40598	-1.0233	-1.07772	-1.96484		3.01852	0.982294	0.396594	0.0220991		2.89268	-0.724985	-1.08816	-0.703574		3.03002	0.970454	0.404896	0.035154
1.99898	1.00273	-0.766939	-0.789958							2.41256	-0.41646	-0.447807	-0.477533
1.69873	0.198307	-1.73467	0.121277							1.74704	0.382758	-1.30106	-0.168105
2.95116	-0.456941	-0.0838711	-1.0817							1.36271	-0.114735	-1.6488	1.79158
2.19071	0.768135	-0.838992	-0.875478							2.79522	-0.0500207	-0.498299	-0.587354
2.93485	-0.354365	-1.38888	-1.71895							1.3126	0.172403	-1.37408	1.52891
1.9038	0.419486	-1.06628	0.033931							2.83588	-0.542003	-0.489493	-0.85447
3.627	-1.39973	-1.31834	-2.33998							1.96968	0.397306	-0.831878	-0.513415
2.97438	-0.0655649	-1.05746	-1.12671							2.00123	0.68955	-1.05036	-0.706941
2.57605	-0.145693	-1.14786	-1.5133							2.74186	0.0933701	-0.978185	-0.721607
2.41546	0.635305	-1.75513	-1.92638							1.7589	0.427567	-1.11887	0.340393
3.28989	-1.20136	-0.491906	-1.24105							2.84901	-0.641241	0.244515	-0.72034
3.48488	-0.702669	-1.97576	-2.40911							1.82076	0.535183	-0.629891	-0.0133713
3.85882	-0.977213	-1.64772	-2.23364							2.44967	-0.142655	-0.310537	-0.599702
2.18666	0.381328	-1.27476	-0.54271							2.24901	0.125724	-0.39799	-0.792666
2.64902	-0.0802135	-1.00809	-1.14927							2.04273	0.0164607	-0.981588	0.35913
2.37916	-0.122247	-0.666698	-0.182664							2.56222	-0.343816	-0.0670633	-0.0049649
1.81758	0.846123	-1.02815	-0.773508							1.93756	-0.216086	-1.02569	1.11484
3.13491	-0.310472	-0.352182	-0.998048							0.796397	0.0677285	-2.51981	3.00982
2.49939	-0.398367	-0.5242	-0.174351							3.29054	-1.1778	-0.638892	-0.930834
1.64684	0.338276	-0.592406	0.388607							1.78826	1.042	-1.40807	-0.492929
2.97035	-0.220221	-1.30091	-1.50044							2.13669	-0.365698	-0.828021	0.734167
1.84659	0.763867	-1.14319	-0.587788							1.37995	0.953739	-1.5359	0.241957
2.13049	0.439758	-1.67209	-1.42114							2.7683	-0.279388	-0.186829	-0.38743
2.3996	-0.466916	-0.228438	-0.318569							1.49874	0.900209	-1.66943	0.757602
2.78734	-0.482682	-1.05662	-0.892532							1.40149	-0.290724	-1.32036	1.66654
3.00387	-0.650763	-0.421349	-1.35616							2.322	-0.323706	-0.929298	0.229639
2.19398	0.50424	-0.441755	-0.949106							2.18572	-0.0687566	-1.33344	-0.175706
2.47587	0.617616	-1.39136	-1.37032							0.885824	1.44851	-2.20068	0.99556
2.35562	0.923605	-0.867345	-1.40581							1.2249	0.131869	-1.74139	1.77623
2.25246	0.625558	-0.616445	-0.743641							1.97553	0.0937847	-0.812374	0.596356
1.97867	0.627731	-0.954998	-0.85536							2.22476	0.141958	-0.79781	-0.0867896
3.01456	-0.860929	-1.30308	-1.07747							1.69128	0.0170684	-1.23772	1.11673
2.10349	1.11407	-0.46662	-0.95058							2.12386	0.656698	-0.508091	-0.643103
1.96094	1.02592	-1.8472	-1.46192							1.00483	0.806888	-2.1655	1.41239
1.88054	0.931438	-0.489128	-0.407284							2.70246	-0.539908	-1.19712	-0.73246
2.09135	0.849795	-1.66339	-1.51553							1.29433	0.776974	-1.83902	0.795473
3.28323	-0.522359	0.302915	-1.27386							0.886531	1.5298	-2.15186	0.52783
2.49593	-0.298567	-0.938141	-0.278714							1.46866	0.0704953	-1.66976	1.80322
2.51697	-0.268216	-0.58224	-0.226775							2.68642	-0.0948613	0.212365	-0.713734
1.95811	1.01067	-0.755559	-0.906442							3.02386	-0.257335	0.149086	-0.601917
1.67382	0.858808	-1.49947	0.109203							2.20302	0.303476	-0.89601	-0.0101296
3.17189	-0.0400254	-1.10676	-1.59603							2.38798	-0.0904692	-0.18947	-0.231443
3.80053	-1.02737	-1.33205	-2.20548							1.96786	-0.0619316	-0.912125	0.675889
2.46373	-0.337368	-1.5063	-0.376466							2.00611	-0.164571	-0.91288	0.670039
3.10317	-0.335504	-0.572486	-1.14168							0.904633	0.510642	-2.31018	2.00335
2.83431	-0.978936	-0.744908	-0.816745							3.25556	-0.670594	-0.646994	-1.09559
2.33851	0.552142	-1.57467	-2.12924							1.71477	-0.477516	-1.39784	1.81284
3.10349	-1.00039	-0.880468	-1.18945							0.511889	0.466182	-2.52239	2.52339
2.28851	0.194662	-0.252961	-0.438736							2.48224	-0.546694	-0.333417	0.343462
3.07703	-0.715699	0.494458	-1.15333							1.6929	0.980578	-0.96872	-0.384855
2.87241	-0.171688	-0.858833	-1.49904							2.50079	-0.703741	-0.51306	0.405603
1.98896	-0.135378	-1.14346	0.190062							1.33221	0.276962	-1.56754	1.61111
3.53392	-1.38733	-0.531755	-1.8206							1.30901	0.00599045	-1.67628	1.93744
2.69791	-0.208027	-1.00283	-1.30151							0.784686	1.03617	-2.4087	1.39226
2.07723	0.444796	-1.27165	-0.72048							2.62722	0.122319	-0.526443	-0.694832
2.2533	1.05377	-1.49921	-1.36483							0.599516	0.574871	-2.60951	2.66383
3.08821	-0.470971	-0.25992	-1.11701							1.0066	0.515051	-2.44154	1.99398
2.76003	-0.268627	-1.07088	-1.32097							2.9313	-0.646957	-0.0423785	-1.16101
2.90707	-0.121911	-0.0818473	-1.05581							1.32709	0.0526895	-1.81095	2.03442
2.50924	-0.0311936	-0.538047	-0.300353							1.86839	-0.0230212	-1.07111	0.653306
3.15607	-0.577369	-0.619873	-1.29576							2.30692	0.82509	-0.655762	-0.702721
3.18543	-0.909213	-1.17411	-1.68625							2.11772	0.519932	-0.907806	-0.623416
2.87844	-0.655046	-0.397077	-1.09664							2.69519	-0.687555	-0.0261127	-0.333572
2.86851	-0.0586555	-1.00207	-1.74968							2.52442	-0.0331051	-0.301343	-0.32618
2.34351	0.120692	-1.31497	-0.778859							1.43034	0.287745	-1.10526	1.0905
3.08365	-0.988421	0.00395337	-0.937262							2.21185	0.187532	0.121848	-0.600558
3.08976	-0.429512	-1.37588	-1.58985							2.54384	-0.392542	-0.550645	-0.0465029
3.35206	-0.988617	0.618068	-1.39415							2.65225	-0.647399	-0.343768	-0.10309
3.315	-0.935277	-0.116778	-1.41558							2.73943	-0.663467	-0.342104	-0.297031
2.41725	0.424511	-1.05778	-1.25906							2.30765	0.142467	-0.735061	-0.707922
2.11074	0.166176	-0.802345	-0.0296491							2.05528	0.33879	-0.00701692	-0.627779
2.09695	0.379128	-0.623368	-0.468479							1.9556	-0.140715	-0.683896	0.490029
1.82072	1.57985	-1.18988	-1.26508							1.56605	1.1914	-1.03896	-0.611393
3.51259	-1.06385	-1.04241	-1.85968							1.77025	0.0839777	-0.881652	0.656362
1.70883	0.932778	-0.897801	-0.546871							2.54297	0.0602879	-0.0676371	-0.4766
2.84054	-0.500427	-0.945715	-1.13828							2.01994	0.0266415	-0.376656	0.203554
2.06074	0.575254	-1.12641	-0.550185							1.9727	-0.233638	-0.566215	0.744766
1.85652	0.298236	-1.52767	0.287061							2.24987	0.0232045	-1.07132	-0.201815
1.63504	1.33536	-1.19763	-0.669498							2.66777	-0.789001	0.357419	-0.128056
2.24387	-0.395282	-0.815057	-0.164811							1.89846	0.648218	-1.297	-0.109494
3.14836	-0.519501	-1.29464	-1.67468							3.70307	-1.56208	0.916094	-1.6738
2.80852	0.0279724	-1.00378	-1.55362							1.96611	0.00826199	-0.685869	0.393242
2.97307	-0.582567	-1.06928	-1.50901							1.94408	0.014481	-0.616949	0.391191
2.99163	-0.13644	-1.15693	-1.2852							1.74522	0.618182	-0.836775	0.125184
										1.72318	1.24842	-0.921125	-0.838205
										1.98438	-0.186085	-0.673283	0.48421
										2.28771	-0.315512	-0.439299	-0.114725
										2.47744	-0.0466034	-0.37961	-0.903881
										1.73189	-0.0689603	-0.793273	0.891206
										3.11645	-0.910415	-0.336098	-1.2154
										1.93932	-0.11181	-0.907549	0.613508
										2.02755	0.830357	-0.807624	-0.669676
										2.37513	-0.273605	-0.23469	-0.289653
										1.77129	1.5042	-1.53582	-1.50142
										1.96984	1.08353	-0.460166	-0.928
										2.28629	-0.0862043	-0.23734	-0.225854
										2.40561	-0.198014	-0.721485	-0.485867
										1.50878	1.15045	-1.2476	-0.32286
										2.69516	-0.70751	-0.708039	-0.383973
										2.25711	0.119744	-0.51189	0.0166328
										2.20221	0.630938	-1.33196	-0.519504
										2.49246	-0.438118	0.191244	-0.11207
										1.57434	0.463104	-1.57501	0.825932
										1.85942	0.0309059	-1.70469	0.369206
										2.54671	-0.686045	-0.486868	-0.319512
										3.09314	-0.601656	0.109979	-0.958872
										1.97233	0.368537	-1.69289	-0.331325
										1.62031	1.53351	-1.09218	-0.948629
										1.58247	0.478835	-1.43272	1.20624
										1.53784	-0.171654	-1.25343	1.17327
										2.00899	-0.190867	-0.596876	0.737602
										1.42352	0.502602	-1.83371	1.09674
										1.41277	1.20017	-1.39517	-0.136684
										2.27127	-0.279482	-0.928005	0.392668
										2.76101	-0.379116	-0.385856	-0.881007
										1.68063	0.0670695	-0.616852	0.326912
										1.76884	1.46635	-0.34831	-1.10904
										2.58962	0.278198	-0.415625	-0.850594
										2.09538	-0.703532	-0.793164	1.11142
										2.1111	-0.654519	-1.00013	0.500103
										1.42816	-0.0332915	-1.53011	1.3237
										1.36773	0.980439	-1.56092	0.276052
										1.13328	0.171297	-1.83648	1.84522
										1.75987	-0.432011	-1.27382	1.08371
										2.34288	-0.622904	-0.973751	0.26181
										1.6139	-0.401108	-1.41472	1.44231
										1.60395	0.499473	-0.928906	0.421513
										1.34665	-0.11648	-1.61013	1.78066
										2.20385	-0.413507	-0.480684	0.225879
										2.10853	0.331937	-0.249685	-0.626612
										1.37193	-0.0831115	-1.55399	1.41701
										1.81424	-0.504337	-0.904776	1.30374
										1.56046	-0.304449	-1.08149	1.36421
										2.24022	0.241484	-0.802825	-0.348918
										2.40988	-0.180396	-0.718219	0.0150369
										1.60175	0.329311	-0.994834	0.503392
										1.47975	0.0260663	-1.05399	0.935043
										1.38997	-0.17996	-1.79344	1.9339
										1.99535	-0.530273	-1.0449	1.10518
										0.948127	-0.0206654	-2.45645	2.46586
										1.85082	0.951088	-1.25674	-0.330274
										2.57815	0.000510899	-0.457986	-0.871371
										2.40397	-0.496135	-1.16607	0.00429228
										1.81086	-0.00646218	-1.3607	0.424111
										1.04628	0.60658	-2.23719	1.50566
										1.40992	-0.320491	-1.73872	2.1407
										1.73782	-0.140313	-1.11147	1.03076
										1.35603	-0.0372763	-1.60316	1.58302
										2.51363	-0.347542	-0.850296	-0.532839
										2.024	0.478824	-1.07022	-0.607741
										3.07644	-0.642893	-0.803966	-1.31973
										1.45816	0.282667	-1.76319	1.54852
										1.85807	-0.046204	-0.718121	0.815912
										2.37758	-0.429877	-0.949125	0.368506
										2.93048	-0.85507	-0.0526685	-0.806644
										2.25266	-0.503329	-0.627184	0.539358
										2.29566	-0.0556027	-0.060959	0.0533617
										2.71728	0.033906	-0.543354	-1.20035
										2.99967	-0.58064	-1.01599	-1.01855
										2.11563	-0.21017	-1.14258	0.0655512
										2.62998	-0.671321	-0.446462	0.160313
										1.1657	0.143478	-1.95995	2.16299
										1.12469	-0.12398	-1.86982	2.11818
										1.52256	0.316223	-1.44334	0.694628
										1.55584	1.07134	-1.1294	-0.226794
										2.22787	-0.582258	-1.17407	0.323935
										3.02663	-0.467715	-1.02156	-1.83412
										1.51222	-0.234039	-1.30415	1.90694
										2.64196	-0.681232	-0.276072	-0.19629
										2.86059	-0.698468	-0.4156	-0.95315
										1.98875	-0.471537	-0.872534	0.829801
										2.72292	-0.763049	0.237708	-0.393909
										2.52871	-0.517098	-0.231272	-0.59594
										3.24767	-0.719154	-0.775464	-1.43581
										2.49894	-0.187978	-0.373571	-0.498277
										1.38816	0.054518	-1.68523	1.54225
										1.507	0.590902	-1.51353	0.723896
										2.3322	-0.769174	-1.22216	0.332369
										0.834444	-0.0293291	-2.47981	2.91264
										1.63339	0.209742	-0.83986	0.689016
										1.62491	0.619309	-0.853818	0.189868
										1.13618	-0.018277	-2.05042	2.51339
										1.06383	0.544296	-1.95238	1.46215
										1.79436	-0.026731	-0.631516	0.76736
										2.88682	-0.616467	-0.240003	-0.921334
										1.64535	-0.352817	-1.48484	1.54605
										2.0821	0.165333	0.207591	-0.21751
										2.04717	-0.25181	-0.471463	0.573096
										2.51651	-0.411134	-0.38088	-0.413592
										1.86092	0.833068	-0.63428	-0.703001
										2.64732	-0.658587	-1.26157	-0.611559
										2.50199	-0.561406	0.0172284	-0.491107
										3.15942	-0.635988	0.00639195	-1.25598
										2.09179	-0.0347863	-0.476325	0.291683
										2.74669	-0.473025	-1.02052	-0.733833
										2.44931	0.760805	-1.02264	-1.33298
										2.14727	0.855053	-1.0398	-0.902159
										2.29658	-0.0956274	0.165604	-0.697842
										1.85859	0.407463	-1.41498	0.528572
										2.05465	0.118777	-1.1679	-0.263469
										2.39184	-0.729469	-0.633819	0.14215
										2.00676	0.273126	-0.783054	0.107965
										2.22379	-0.154099	-1.07232	0.0452036
										1.7957	0.21697	-0.682074	0.389403
										2.27991	-0.575933	-0.491022	0.638268
										2.08395	0.831265	-0.528034	-0.654999
										1.83303	0.665503	-0.56171	-0.234245
										1.80658	0.396654	-0.84281	0.167366
										1.42656	0.766057	-1.04913	0.423214

## Sheet: Fig 2H
POR	RSC
-2.23364	-1.83412
-2.20548	-1.6738
-2.12924	-1.50142
-1.96484	-1.43581
-1.92638	-1.33298
-1.85968	-1.31973
-1.8206	-1.25598
-1.74968	-1.2154
-1.71895	-1.20035
-1.68625	-1.16101
-1.67468	-1.10904
-1.59603	-1.09559
-1.58985	-1.01855
-1.55362	-0.958872
-1.51553	-0.95315
-1.5133	-0.948629
-1.50901	-0.930834
-1.50044	-0.928
-1.49904	-0.921334
-1.46192	-0.903881
-1.42114	-0.902159
-1.41558	-0.881007
-1.40581	-0.871371
-1.39415	-0.85447
-1.37032	-0.850594
-1.36483	-0.838205
-1.35616	-0.806644
-1.32097	-0.792666
-1.30151	-0.733833
-1.29576	-0.73246
-1.2852	-0.721607
-1.27386	-0.72034
-1.26508	-0.713734
-1.25906	-0.707922
-1.24105	-0.706941
-1.18945	-0.703574
-1.15333	-0.703001
-1.14927	-0.702721
-1.14168	-0.697842
-1.13828	-0.694832
-1.12671	-0.669676
-1.11701	-0.654999
-1.09664	-0.643103
-1.0817	-0.627779
-1.07747	-0.626612
-1.05581	-0.623416
-0.998048	-0.611559
-0.95058	-0.611393
-0.949106	-0.607741
-0.937262	-0.601917
-0.906442	-0.600558
-0.892532	-0.599702
-0.875478	-0.59594
-0.85536	-0.587354
-0.816745	-0.532839
-0.789958	-0.519504
-0.778859	-0.513415
-0.773508	-0.498277
-0.743641	-0.492929
-0.72048	-0.491107
-0.669498	-0.485867
-0.587788	-0.477533
-0.550185	-0.4766
-0.546871	-0.413592
-0.54271	-0.393909
-0.468479	-0.38743
-0.438736	-0.384855
-0.407284	-0.383973
-0.376466	-0.348918
-0.318569	-0.333572
-0.300353	-0.331325
-0.278714	-0.330274
-0.226775	-0.32618
-0.182664	-0.32286
-0.174351	-0.319512
-0.164811	-0.297031
-0.0296491	-0.289653
	-0.263469
	-0.234245
	-0.231443
	-0.226794
	-0.225854
	-0.21751
	-0.201815
	-0.19629
	-0.175706
	-0.168105
	-0.136684
	-0.128056
	-0.114725
	-0.11207
	-0.109494
	-0.10309
	-0.0867896
	-0.0465029
	-0.0133713
	-0.0101296
	-0.0049649

## Sheet: Fig 3D
Globality index					Delta globality index
POR		RSC			POR	RSC
Square	L-shape	Square	L-shape		0.00645545	-0.106038
0.00555112	0.0120066	-0.0368439	-0.142882		-0.00109427	-0.0409195
0.0250114	0.0239172	0.0343146	-0.00660484		0.0312161	-0.0499606
0.130792	0.162008	0.0792785	0.0293179		-0.0995449	0.0571114
0.105929	0.00638393	0.0974712	0.154583		-0.0601366	-0.122058
0.0115957	-0.0485409	-0.0446278	-0.166685		0.0480274	-0.0620619
-0.0069752	0.0410522	0.0331091	-0.0289528		-0.027305	-0.24352
-0.00797307	-0.0352781	-0.0271167	-0.270637		0.0926006	-0.0993837
0.0216804	0.114281	0.050124	-0.0492597		0.0782333	0.00179201
0.0986219	0.176855	0.0863617	0.0881537		-0.012644	-0.186551
0.0151586	0.00251462	0.106958	-0.0795931		0.00966912	-0.0316683
0.0863644	0.0960335	-0.0217757	-0.0534441		0.165797	-0.0979735
0.015294	0.181092	0.0627367	-0.0352368		0.021484	-0.0028803
0.00500876	0.0264928	-0.0178332	-0.0207134		0.0688187	-0.240085
-0.0225736	0.046245	-0.0625413	-0.302626		-0.00565349	-0.0506065
0.0263604	0.0207069	-0.0467469	-0.0973533		-0.0218341	-0.0120156
0.0155878	-0.00624632	0.00340001	-0.00861554		0.0534599	-0.0520003
-0.0351527	0.0183071	0.0496711	-0.00232918		0.00521143	-0.143044
-0.00447022	0.000741206	0.0349458	-0.108098		0.110021	0.117259
0.0011997	0.11122	-0.0309919	0.0862667		0.0260234	0.00224302
0.018376	0.0443994	-0.03543	-0.033187		0.0219207	-0.0508585
0.00739627	0.029317	0.0419523	-0.00890622		0.0313832	-0.0919008
-0.00490209	0.0264811	0.0920719	0.000171034		0.017149	-0.118932
0.00922092	0.0263699	0.0843216	-0.0346106		0.0394699	0.0234239
0.0251555	0.0646254	0.115727	0.139151		0.0352348	-0.047838
-0.0149805	0.0202543	0.0415186	-0.00631939		0.00808576	-0.00373266
0.0109963	0.019082	-0.000951943	-0.0046846		0.0263675	-0.0701357
0.0343433	0.0607108	-0.017351	-0.0874867		-0.0503248	0.00813503
0.0121797	-0.0381451	0.0335719	0.041707		-0.00159119	-0.0759019
0.00292117	0.00132998	-0.0846495	-0.160551		0.141323	0.0514469
-0.00580286	0.13552	-0.040513	0.0109339		0.0300979	-0.110435
0.037662	0.0677599	-0.00479125	-0.115227		0.00453978	-0.0368166
0.0300941	0.0346338	0.0875297	0.0507131		-0.00628977	0.0249139
0.0177982	0.0115084	0.0952959	0.12021		0.0436522	-0.0421744
0.00685106	0.0505033	-0.12812	-0.170294		0.00315215	0.0608863
0.0176758	0.020828	0.0801847	0.141071		0.192737	0.0274655
-0.0114713	0.181266	0.010499	0.0379645		0.0143124	-0.0111709
0.0531635	0.0674759	-0.0104639	-0.0216348		-0.00684936	0.0244208
-0.0124456	-0.019295	0.0802114	0.104632		-0.0433904	-0.0912318
0.034826	-0.00856445	0.0823729	-0.00885885		-0.0218779	-0.0226693
0.0243548	0.00247687	0.0956014	0.0729322		0.00589973	0.0675168
0.0512759	0.0571756	-0.053219	0.0142978		-0.0452505	0.00793944
0.0832277	0.0379772	0.0537531	0.0616926		-0.0166733	0.0279238
0.0129797	-0.00369359	0.0904182	0.118342		0.0861881	0.0474519
0.0550679	0.141256	0.094393	0.141845		0.0386753	0.0119287
0.000741344	0.0394167	0.0904346	0.102363		0.0914204	-0.0371343
0.0545124	0.145933	0.12767	0.0905361		0	0.0125028
		-0.0242346	-0.0117319			-0.0231187
		-0.0201826	-0.0433013			-0.213321
		-0.00920592	-0.222527			-0.0329939
		-0.0136984	-0.0466923			-0.140145
		0.121229	-0.0189157			-0.136699
		0.121999	-0.0147008			-0.16798
		0.00736862	-0.160611			-0.0452168
		0.108099	0.0628819			-0.258646
		0.0471273	-0.211518			-0.187322
		0.00742692	-0.179895			-0.0424543
		0.173748	0.131294			-0.161628
		0.0193788	-0.142249			-0.0832933
		0.0848312	0.00153791			-0.158593
		0.0795371	-0.0790562			-0.255123
		0.00237579	-0.252747			0.044872
		-0.0116057	0.0332662			-0.0739697
		0.00517518	-0.0687945			-0.0622706
		0.00141707	-0.0608535			-0.0966615
		0.0624953	-0.0341662			0.0408665
		0.065225	0.106091			-0.107528
		0.047417	-0.0601112			-0.21584
		-0.052639	-0.268479			-0.0799612
		-0.0113825	-0.0913437			-0.155088
		0.138284	-0.0168039			0.0536957
		0.0555668	0.109263			0.120449
		0.0446249	0.165074			-0.128123
		0.106816	-0.0213073			-0.0830706
		0.0606562	-0.0224143			-0.108778
		0.174684	0.065906			0.0493129
		0.170929	0.220242			-0.0391874
		0.0967064	0.0575189			-0.0937272
		0.124068	0.0303406			-0.0476223
		0.241912	0.19429			0.0815467
		0.129885	0.211431			0.0539206
		0.145204	0.199125			-0.0412401
		0.0210954	-0.0201446			-0.334027
		0.203021	-0.131006			-0.240881
		0.195124	-0.0457564			-0.210248
		0.131492	-0.0787558			-0.132712
		0.0641193	-0.0685923			0.0123543
		-0.00106406	0.0112903			-0.0641999
		0.05215	-0.0120499			0.0742453
		0.0530975	0.127343			0.0705856
		0.0778632	0.148449			0.102575
		0.0089305	0.111505			0.0319558
		0.0931164	0.125072			-0.0321708
		0.0758171	0.0436463			0.0499516
		-0.0654075	-0.0154559			-0.146987
		0.0934735	-0.0535131			-0.106675
		0.093924	-0.0127506			-0.0644066
		0.0566677	-0.00773889			-0.180223
		0.145931	-0.0342922			-0.0613326
		0.0400645	-0.021268			-0.137769
		-0.0334067	-0.171176			-0.199738
		0.123794	-0.075944			0.0365479
		-0.079185	-0.0426372			0.102402
		0.0274701	0.129872			-0.110683
		0.047835	-0.0628481			-0.124541
		0.0806221	-0.0439189			-0.306389
		0.203602	-0.102787			0.0104655
		0.00711857	0.0175841			-0.0199589
		0.0481782	0.0282193			-0.00360198
		-0.0760244	-0.0796264			0.115266
		0.0175668	0.132833			0.0202688
		0.0794557	0.0997244			0.00444647
		0.0140159	0.0184624			0.00105603
		-0.0419456	-0.0408896			-0.179338
		-0.105954	-0.285291			0.0228724
		0.00837561	0.031248			-0.0175876
		0.0769187	0.0593311			-0.0278712
		0.0865488	0.0586775			0.0260051
		-0.0109461	0.015059			0.0918061
		-0.0370775	0.0547286			-0.164248
		-0.0580074	-0.222256			0.0192782
		0.119043	0.138321			-0.0679372
		0.024021	-0.0439162			-0.0854332
		0.0510396	-0.0343937			-0.109175
		0.0323392	-0.076836			-0.0699999
		-0.0195258	-0.0895257			-0.149826
		0.00200844	-0.147818			-0.0475158
		0.0239993	-0.0235165			-0.0228718
		0.0811846	0.0583128			-0.0127708
		-0.0423811	-0.0551519			-0.0252124
		0.0137669	-0.0114455			-0.0569902
		0.0994743	0.0424841			0.0313568
		0.00923154	0.0405883			-0.0238481
		0.088592	0.0647439			-0.13711
		0.0237813	-0.113329			0.0408755
		-0.05222	-0.0113445			-0.164985
		0.039813	-0.125172			-0.00706843
		-0.057114	-0.0641824			-0.200094
		-0.0271354	-0.22723			-0.0647874
		0.0574173	-0.00737008			-0.138722
		0.0669466	-0.0717757			-0.164113
		0.102087	-0.0620259			-0.00163913
		-0.025822	-0.0274611			0.190821
		0.0585302	0.249351			0.0390961
		-0.0159698	0.0231263			0.0186501
		0.0142521	0.0329022			-0.0883438
		0.0633352	-0.0250086			0.0289788
		0.0328616	0.0618404			-0.106049
		0.0596234	-0.046426			-0.0184631
		0.0118431	-0.00662001			0.0744409
		-0.0430687	0.0313722			-0.0355865
		0.00402704	-0.0315595			-0.0743547
		0.0104347	-0.0639201			-0.073735
		-0.0128908	-0.0866259			-0.112646
		-0.0954114	-0.208057			-0.400148
		-0.0879136	-0.488062			-0.262289
		0.0150214	-0.247268			-0.0319719
		0.0233819	-0.00859			0.0688384
		-0.024637	0.0442014			-0.195602
		0.0192138	-0.176388			-0.0147983
		0.0532755	0.0384771			0.0786548
		-0.028543	0.0501118			-0.264994
		0.0174377	-0.247557			-0.230484
		0.041869	-0.188615			-0.112854
		0.051206	-0.0616475			-0.112338
		0.0672723	-0.0450656			-0.21379
		0.039047	-0.174743			-0.0383483
		0.0196338	-0.0187145			-0.308793
		0.0636387	-0.245155			-0.0762045
		-0.0228435	-0.0990479			-0.10333
		-0.018097	-0.121427			-0.283347
		0.053511	-0.229836			-0.156697
		-0.00713123	-0.163829			-0.429575
		-0.0747504	-0.504325			-0.135682
		-0.00876077	-0.144442			0.00914294
		0.164644	0.173787			-0.0654212
		0.0383998	-0.0270214			0.0497203
		0.0765113	0.126232			0

## Sheet: Fig 3G
Near walls			Away from walls
POR	RSC	MEC/PaS	POR	RSC	MEC/PaS
-0.0151025	0.0680094	-0.0848743	-0.0871234	0.0477847	0.0415955
0.139859	0.108784	-0.0655701	0.118017	0.0494269	-0.0249977
0.353468	0.135156	-0.0981887	0.290406	0.231514	-0.00567432
-0.238916	0.0141175	0.25545	-0.150718	-0.0362795	0.235362
0.245825	0.28109	0.0422916	0.0692153	0.193875	-0.0161207
0.0557892	-0.0384504	0.0749906	0.00656533	-0.114095	0.0999997
0.153505	0.263929	-0.18477	-0.00485564	0.163913	-0.124539
0.0811707	-0.157274	0.055036	0.148422	-0.178302	0.0496146
-0.0111374	0.0571307	-0.0580279	0.00663449	-0.00764856	0.0245279
-0.0718095	0.134544	-0.0550397	0.0814181	-0.167067	-0.0958368
0.22271	0.203439	-0.135256	0.123709	0.113064	-0.0489221
0.210378	0.078272	0.0255256	0.195242	0.0112362	0.0103797
0.10974	0.0575111	0.000591301	0.000756691	-0.0732341	0.0347057
-0.080898	0.301565	-0.0326134	0.0142776	0.0928024	-0.0136141
0.122316	0.178693	-0.111992	0.0458796	0.0425371	-0.0339985
0.0386955	0.0689392	-0.00235283	-0.0866224	-0.0394478	0.0177471
0.165462	0.0805508	-0.0166235	0.0346082	0.00180193	0.00338819
-0.244637	0.204817	0.0800084	-0.0468271	0.0592004	0.0800293
0.0191977	-0.0913789	0.0496545	-0.00438081	-0.0562655	-0.00117997
0.055518	-0.102769	-0.092159	-0.0391943	-0.202936	0.016266
0.216179	0.061857	-0.0484757	-0.0482231	0.0536124	-0.0462505
0.182099	0.0507925	-0.052664	-0.0983417	0.0885702	0.0618705
0.323271	-0.00123913	0.0135717	0.215368	0.0156465	-0.0624014
-0.115258	-0.0365129	-0.0349768	-0.0353248	-0.0278532	-0.0290466
0.227144	0.0646661	-0.0352029	0.153408	-0.0160466	0.00181547
0.227067	-0.0124291	-0.04188	0.194644	0.0150102	-0.0369489
0.211157	0.0251578	-0.0496367	0.111767	0.0166556	-0.0993224
0.166563	-0.131204	0.0655327	-0.0143831	-0.215061	0.0196906
0.0105825	0.10243	0.00434021	-0.103445	0.0954772	0.0370431
0.113776	-0.0346225	-0.111681	-0.0260581	-0.0985844	-0.0768351
-0.0385672	-0.0537106	0.0173914	-0.0765831	-0.0615039	-0.0260407
-0.10965	0.151161	-0.0142096	-0.0138643	-0.026533	0.0141945
0.0726564	0.0840075	0.0170137	0.127998	0.0101769	0.0228386
-0.244132	0.08671	-0.0348893	-0.244433	-0.0183288	0.00760169
0.142385	0.177135	-0.0176639	0.0924014	0.00397523	-0.00890348
0.0141043	-0.00457558	-0.0018365	-0.00668356	0.0779133	0.00505069
0.0862206	0.0856779	-0.0067678	0.156326	-0.0066554	0.0328844
0.0316624	0.135944	0.0266661	-0.0389958	0.0463432	0.00264929
-0.0264883	0.114051	-0.040384	-0.0308852	-0.0540087	-9.47808e-05
-0.0113761	-0.13698	-0.0284843	0.0640654	-0.0194436	-0.0969613
-0.0965832	0.0308133	-0.0570996	-0.0783764	0.0534174	-0.00703436
0.106167	0.115075	-0.0225665	-0.0148467	-0.0328347	-0.011444
-0.0381277	0.0293675	0.020218	-0.11694	0.0295293	-0.021786
0.0120198	0.127427	-0.00893054	-0.0623948	0.0601492	-0.0368796
0.0183735	0.0140739	-0.0118346	-0.104566	-0.0330178	0.0373615
0.206951	0.146478	0.0189285	0.139104	0.0216233	0.0784259
	-0.0100008	0.00608354		0.0552102	-0.0432117
	0.0673104	0.0328098		0.00997199	0.0814293
	0.23865	-0.0856295		0.0773943	0.0433156
	0.0897947	-0.0139256		0.189398	0.0155034
	-0.0209247	-0.0214107		0.0372408	-0.0343175
	-0.0538699	0.00151649		0.0142687	0.00463498
	0.162883	0.0236938		-0.0852019	0.0470531
	-0.142376	-0.0591186		-0.136921	-0.00876619
	-0.188103	-0.0207926		-0.184821	0.0128733
	0.0917529	0.0677887		0.0526068	0.10017
	0.0251373	0.0510576		-0.118118	-0.032743
	0.162369	-0.0239123		0.162073	0.0130556
	0.0187978	-0.0660889		-0.0442551	-0.048131
	0.105155	0.0729308		0.110332	0.0681447
	0.395096	0.0510009		0.305385	0.171675
	0.0636388	-0.0318623		0.0086254	0.00866234
	-0.0760622	-0.032598		-0.149002	0.0300888
	0.069735	0.0745613		0.101274	0.120943
	0.200011			0.253387
	-0.023353			-0.0145543
	0.399322			0.402302
	0.208628			0.072174
	-0.0385672			-0.148408
	0.128565			-0.0763625
	-0.00861115			-0.222081
	0.286964			0.140738
	0.106431			0.0372606
	0.0425862			-0.00805881
	0.208085			0.0837652
	0.0564103			-0.00212307
	-0.329993			-0.398296
	0.206627			0.207209
	0.0706286			-0.125818
	0.126948			0.156697
	0.341435			0.189742
	-0.158321			-0.110172
	-0.245009			-0.213289
	0.0814242			-0.0662897
	0.0350566			0.0272739
	0.0729173			-0.125772
	0.000416314			-0.0612988
	0.182065			0.0893599
	0.0248866			0.0564103
	-0.0265027			0.0222887
	-0.000447264			0.0254428
	0.00936991			0.0177408
	0.0094056			-0.0837628
	0.0315099			0.0683036
	0.0685877			0.00046861
	-0.119633			-0.130718
	0.0153757			0.0807997
	0.0488551			0.0912335
	0.133276			0.109758
	0.253534			0.129809
	0.0652689			0.0558247
	-0.046147			-0.0501179
	0.131866			0.0362636
	0.0349807			-0.0105674
	-0.0237536			-0.0161406
	0.12458			0.0499178
	-0.0793224			-0.0540227
	-0.045316			-0.0008813
	-0.113606			-0.080789
	0.250771			0.148597
	0.24596			0.15144
	0.206653			0.118971
	0.246499			0.117706
	-0.0989007			-0.168932
	0.0477065			0.0924853
	0.115462			0.00554137
	0.0307743			0.0812851
	0.203628			0.150944
	0.0303717			0.0567138
	0.0213938			0.00386349
	0.189982			0.0763719
	0.0804441			-0.0558725
	0.29313			0.265694
	0.114842			-0.00206001
	0.083675			0.0210713
	0.112956			-0.0533548
	0.149308			-0.0130599
	0.0849545			-0.0229413
	0.0618335			-0.0926071
	0.254799			0.201742
	0.085019			-0.000731049
	0.153247			0.0393269
	0.0978198			0.0691955
	-0.00971465			-0.054921
	0.222953			0.0563048
	-0.192569			-0.166142
	0.0400755			-0.0268698
	0.00535302			-0.0284897
	0.0203625			-0.0711249
	0.163009			0.129414
	0.145156			-0.0194823
	-0.0850631			-0.14581
	0.0802477			0.0230033
	0.00345929			-0.0801589
	0.0390627			0.00770826
	0.1307			0.0703985
	0.0236118			0.0208392
	0.0281969			0.0268471
	-0.104055			-0.0892402
	0.290637			0.303215
	0.0738874			0.0284459
	-0.113452			-0.0683617
	0.114261			0.0101075
	0.113679			0.1292
	0.0424989			-0.0365727
	-0.00421716			0.0560212
	0.00970313			-0.0300676
	-0.0505397			-0.0902521
	0.044667			0.103403
	0.116781			0.120454
	-0.0776592			-0.0734227
	0.183913			-0.0396833
	0.124601			0.0179536
	-0.290215			-0.298417
	0.17356			0.0192821
	0.102271			0.0126769
	0.0280012			0.0303743
	-0.0803295			-0.0399089
	0.0735071			0.0117756
	0.284569			0.207756
	0.0745764			-0.0153575
	0.100781			-0.00236006
	-0.0534322			-0.0783591
	0.085257			0.012459
	0.19229			0.0272901
	-0.125952			-0.105052
	0.111068			0.155673

## Sheet: Fig 3I
Trained in square				Trained in L-shape
Near walls		Away from walls		Near walls		Away from walls
POR	RSC	POR	RSC	POR	RSC	POR	RSC
-0.0151025	0.0680094	-0.0871234	0.0477847	-0.244132	-0.0265027	-0.244433	0.0222887
0.139859	0.108784	0.118017	0.0494269	0.142385	-0.000447264	0.0924014	0.0254428
0.353468	0.135156	0.290406	0.231514	0.0141043	0.00936991	-0.00668356	0.0177408
-0.238916	0.0141175	-0.150718	-0.0362795	0.0862206	0.0094056	0.156326	-0.0837628
0.245825	0.28109	0.0692153	0.193875	0.0316624	0.0315099	-0.0389958	0.0683036
0.0557892	-0.0384504	0.00656533	-0.114095	-0.0264883	0.0685877	-0.0308852	0.00046861
0.153505	0.263929	-0.00485564	0.163913	-0.0113761	-0.119633	0.0640654	-0.130718
0.0811707	-0.157274	0.148422	-0.178302	-0.0965832	0.0153757	-0.0783764	0.0807997
-0.0111374	0.0571307	0.00663449	-0.00764856	0.106167	0.0488551	-0.0148467	0.0912335
-0.0718095	0.134544	0.0814181	-0.167067	-0.0381277	0.133276	-0.11694	0.109758
0.22271	0.203439	0.123709	0.113064	0.0120198	0.253534	-0.0623948	0.129809
0.210378	0.078272	0.195242	0.0112362	0.0183735	0.0652689	-0.104566	0.0558247
0.10974	0.0575111	0.000756691	-0.0732341	0.206951	-0.046147	0.139104	-0.0501179
-0.080898	0.301565	0.0142776	0.0928024		0.131866		0.0362636
0.122316	0.178693	0.0458796	0.0425371		0.0349807		-0.0105674
0.0386955	0.0689392	-0.0866224	-0.0394478		-0.0237536		-0.0161406
0.165462	0.0805508	0.0346082	0.00180193		0.12458		0.0499178
-0.244637	0.204817	-0.0468271	0.0592004		-0.0793224		-0.0540227
0.0191977	-0.0913789	-0.00438081	-0.0562655		-0.045316		-0.0008813
0.055518	-0.102769	-0.0391943	-0.202936		-0.113606		-0.080789
0.216179	0.061857	-0.0482231	0.0536124		0.250771		0.148597
0.182099	0.0507925	-0.0983417	0.0885702		0.24596		0.15144
0.323271	-0.00123913	0.215368	0.0156465		0.206653		0.118971
-0.115258	-0.0365129	-0.0353248	-0.0278532		0.246499		0.117706
0.227144	0.0646661	0.153408	-0.0160466		-0.0989007		-0.168932
0.227067	-0.0124291	0.194644	0.0150102		0.0477065		0.0924853
0.211157	0.0251578	0.111767	0.0166556		0.115462		0.00554137
0.166563	-0.131204	-0.0143831	-0.215061		0.0307743		0.0812851
0.0105825	0.10243	-0.103445	0.0954772		0.203628		0.150944
0.113776	-0.0346225	-0.0260581	-0.0985844		0.0303717		0.0567138
-0.0385672	-0.0537106	-0.0765831	-0.0615039		0.0213938		0.00386349
-0.10965	0.151161	-0.0138643	-0.026533		0.189982		0.0763719
0.0726564	0.0840075	0.127998	0.0101769		0.0804441		-0.0558725
	0.08671		-0.0183288		0.29313		0.265694
	0.177135		0.00397523		0.114842		-0.00206001
	-0.00457558		0.0779133		0.083675		0.0210713
	0.0856779		-0.0066554		0.112956		-0.0533548
	0.135944		0.0463432		0.149308		-0.0130599
	0.114051		-0.0540087		0.0849545		-0.0229413
	-0.13698		-0.0194436		0.0618335		-0.0926071
	0.0308133		0.0534174		0.254799		0.201742
	0.115075		-0.0328347		0.085019		-0.000731049
	0.0293675		0.0295293		0.153247		0.0393269
	0.127427		0.0601492		0.0978198		0.0691955
	0.0140739		-0.0330178		-0.00971465		-0.054921
	0.146478		0.0216233		0.222953		0.0563048
	-0.0100008		0.0552102		-0.192569		-0.166142
	0.0673104		0.00997199		0.0400755		-0.0268698
	0.23865		0.0773943		0.00535302		-0.0284897
	0.0897947		0.189398		0.0203625		-0.0711249
	-0.0209247		0.0372408		0.163009		0.129414
	-0.0538699		0.0142687		0.145156		-0.0194823
	0.162883		-0.0852019		-0.0850631		-0.14581
	-0.142376		-0.136921		0.0802477		0.0230033
	-0.188103		-0.184821		0.00345929		-0.0801589
	0.0917529		0.0526068		0.0390627		0.00770826
	0.0251373		-0.118118		0.1307		0.0703985
	0.162369		0.162073		0.0236118		0.0208392
	0.0187978		-0.0442551		0.0281969		0.0268471
	0.105155		0.110332		-0.104055		-0.0892402
	0.395096		0.305385		0.290637		0.303215
	0.0636388		0.0086254		0.0738874		0.0284459
	-0.0760622		-0.149002		-0.113452		-0.0683617
	0.069735		0.101274		0.114261		0.0101075
	0.200011		0.253387		0.113679		0.1292
	-0.023353		-0.0145543		0.0424989		-0.0365727
	0.399322		0.402302		-0.00421716		0.0560212
	0.208628		0.072174		0.00970313		-0.0300676
	-0.0385672		-0.148408		-0.0505397		-0.0902521
	0.128565		-0.0763625		0.044667		0.103403
	-0.00861115		-0.222081		0.116781		0.120454
	0.286964		0.140738		-0.0776592		-0.0734227
	0.106431		0.0372606		0.183913		-0.0396833
	0.0425862		-0.00805881		0.124601		0.0179536
	0.208085		0.0837652		-0.290215		-0.298417
	0.0564103		-0.00212307		0.17356		0.0192821
	-0.329993		-0.398296		0.102271		0.0126769
	0.206627		0.207209		0.0280012		0.0303743
	0.0706286		-0.125818		-0.0803295		-0.0399089
	0.126948		0.156697		0.0735071		0.0117756
	0.341435		0.189742		0.284569		0.207756
	-0.158321		-0.110172		0.0745764		-0.0153575
	-0.245009		-0.213289		0.100781		-0.00236006
	0.0814242		-0.0662897		-0.0534322		-0.0783591
	0.0350566		0.0272739		0.085257		0.012459
	0.0729173		-0.125772		0.19229		0.0272901
	0.000416314		-0.0612988		-0.125952		-0.105052
	0.182065		0.0893599		0.111068		0.155673
	0.0248866		0.0564103

## Sheet: Fig 4D
Bidirectionality index
A1	AB	A2
-0.60552	0.182279	-0.477479
-0.0782931	-0.0594614	-0.0720836
-0.218668	0.579789	-0.331711
-0.954175	-0.39856	-0.643257
-0.346751	0.545826	-0.315968
-0.470945	0.604547	-0.720024
-0.732774	-0.235483	-0.666564
-0.220011	0.234198	-0.089771
-0.203381	0.641524	0.25873
-0.380703	0.385932	-0.198005
-0.301766	0.260518	-0.211753
-0.192615	0.477364	-0.545492
-0.434895	-0.0195012	-0.205965
-0.697801	-0.579978	-0.413081
-0.273263	0.357756	-0.193651
-0.300265	-0.017375	-0.38929
-0.410978	0.149358	0.00840884
-0.232377	0.500745	0.090634
-0.126113	-0.137251	-0.352947
-0.113814	-0.0707894	-0.0767437
-0.228737	0.0676754	-0.205877
-0.61809	0.643283	-0.31701
-0.505782	0.34936	-0.0816006
-0.433168	0.345052	-0.281494
-0.420401	0.467299	-0.300211
-0.493784	-0.0223943	-0.581087
-0.632509	0.197481	-0.247231
-0.438727	0.716669	0.267196
-0.227192	0.691586	-0.14825
-0.0864026	0.367377	0.248608
0.173007	0.674936	0.726682
-0.308469	0.127093	-0.381583
-0.300594	0.564072	-0.199441
-0.125219	0.0308954	-0.202679

## Sheet: Fig 4E
Cue modulation index
Cue A	Cue B
0.668509	0.269476
1	1
0.729053	0.588829
0.329956	0
0.813522	0.625168
0.856909	0.716472
0.326761	0
0.997744	0.32477
0.718908	0.623259
1	0.968286
0.684941	0.524322
0.433865	0.744493
0.779699	0.579474
0.321387	0
1	0.997715
0.862876	0.610959
0.931021	0.695724
0.499226	0.556549
0.772788	0
0.982715	0
0.691243	0.488005
0.645055	0.437094
0.859237	0.647307
0.525835	0.385582
0.552352	0.339501
0.456306	0.188661
0.375139	0.229134
0.420302	0.248017
0.874322	0.793852
0.236836	0.429079
1	0.903526
0.329664	0.0935064
0.512031	0.607567
0.907002	0.622707

[truncated: 23 more sheets: Fig 4G, Fig 4H, Fig 4J, Fig 4K, Fig 5D, Fig 6C, Fig 6F, Fig 6I, Supp Fig 1A, Supp Fig 1B, Supp Fig 1C, Supp Fig 1D, Supp Fig 1E, Supp Fig 2, Supp Fig 9, Supp Fig 11A, Supp Fig 11B, Supp Fig 11C, Supp Fig 11E, Supp Fig 13A …]
